# Supplementary material for: Loss-of-function mutations are main drivers of adaptations during short-term evolution
Source: Sci Rep. 2024 Mar 26;14:7128. doi: 10.1038/s41598-024-57694-8 (PMC10965932; doi:10.1038/s41598-024-57694-8)
Supplement: Supplementary file 2 — Supplementary Information 2. [file 41598_2024_57694_MOESM2_ESM.xlsx]

## Sheet: Legend
The Excel sheets show the results of the calculations of dNONSENSE/dS parameter and comparison of dMISSENSE and dNONSENSE for different studies followed by whole genome sequencing. Statistically significant P values (<0,05) are indicated in green.
The sheet "Yeast evolution (dNONSENSE>0)" shows results for experiments during which nonsense mutations occured and number of synonymous mutations is known (used for metanalysis)
The sheet "Yeast evolution (dS no data)" presents results for experiments for which we couldn't obtain data about number of synonymous mutations.(used only for comparison dN and dNONSENSE)
The sheet "Yeast evolution (dNONSENSE=0)" shows results for experiments during which nonsense mutations didn't occure and number of synonymous mutations is known (used for the metanalysis)
The sheet "Yeast strains" shows results of calculations for comparisons of different yeast strains (not used in metanalysis)
The sheet "Continuous culture" shows our results (used in metanalysis)

## Sheet: Yeast evolution (dNONSENSE>0)
Title	Year	DOI	dNONSENSE/dS	Pvalue dNONSENSE=dS	dNONSENSE>dMISSENSE	(corrected dNONSENSE)/ dS	Pvalue corrected dNONSENSE= dS
Adaptive evolution of engineered yeast for squalene production improvement and its genome-wide analysis	2021	10.1002/yea.3559	0.59	0.54	NO	2.96	0.173284
Aneuploidy Underlies Rapid Adaptive Evolution of Yeast Cells Deprived of a Conserved Cytokinesis Motor	2008	10.1016/j.cell.2008.09.039	0,28	3.2443e-09	NO	1.4	0.16
Microfluidic screening and whole-genome sequencing identifies mutations associated with improved protein secretion by yeast	2015	10.1073/pnas.1506460112	0.99	1	YES	4.94	6.16E-11
Pervasive genetic hitchhiking and clonal interference in forty evolving yeast populations	2013	10.1038/nature12344	2,65	4.2714e-10	YES	13.26	1.25E-96
Molecular signatures of aneuploidy-driven adaptive evolution	2020	10.1038/s41467-019-13669-2	0,8	0.72	YES	4	0.001
Hidden Complexity of Yeast Adaptation under Simple Evolutionary Conditions	2018	10.1016/j.cub.2018.01.009	3	5.33804e-09	YES	15	1.03E-75
Experimental Evolution of Yeast for High-Temperature Tolerance	2018	10.1093/molbev/msy077	4.34	6.42039e-05	YES	21.68	1.46E-29
Hunger Artists: Yeast Adapted to Carbon Limitation Show Trade-Offs under Carbon Sufficiency	2011	10.1371/journal.pgen.1002202	0.62	1	NO	3.1	0.8
Nitrogen starvation reveals the mitotic potential of mutants in the S/MAPK pathways	2020	10.1038/s41467-020-15880-y	0.87	1	NO	4.34	0.64
Long-Term Adaptation to Galactose as a Sole Carbon Source Selects for Mutations Outside the Canonical GAL Pathway	2022	10.1007/s00239-022-10079-9	1.46	0.00479	YES	7.32	2.47E-68
Genomic and transcriptomic analysis of a coniferyl aldehyde-resistant Saccharomyces cerevisiae strain obtained by evolutionary engineering	2019	10.1093/femsyr/foz021	0.69	0.66	NO	3.47	0.0445
Induced Mutations in Yeast Cell Populations Adapting to an Unforeseen Challenge	2014	10.1371/journal.pone.0111133	3.25	0.24977	YES	16.26	5.47E-05
Development of a Comprehensive Genotype-to-Fitness Map of Adaptation-Driving Mutations in Yeast (evolution diploids)	2016	10.1016/j.cell.2016.08.002	1.12	0.937313	YES	5.6	6.5E-06
Development of a Comprehensive Genotype-to-Fitness Map of Adaptation-Driving Mutations in Yeast (evolution haploids)	2016	10.1016/j.cell.2016.08.002	8,4	5.12612e-16	YES	42	1.034e-90
Genomics of Adaptation Depends on the Rate of Environmental Change in Experimental Yeast Populations	2017	10.1093/molbev/msx185	1,93	0.085	YES	9.64	2.37E-14
Molecular Specificity, Convergence and Constraint Shape Adaptive Evolution in Nutrient-Poor Environments	2014	10.1371/journal.pgen.1004041	3,79	0.015	YES	18.97	2.085E-13
Altered access to beneficial mutations slows adaptation and biases fixed mutations in diploids	2018	10.1038/s41559-018-0503-9	0,87	0.634274	YES	4.37	7.40E-12
The Dynamics of Diverse Segmental Amplifications in Populations of Saccharomyces cerevisiae Adapting to Strong Selection	2014	10.1534/g3.113.009365	8.67	0.165281	YES	43.36	0.0002
Exploring a Local Genetic Interaction Network Using Evolutionary Replay Experiments	2021	10.1093/molbev/msab087	0.82	0.527393	NO	4.1	2.89E-08
Phenotypic and genotypic convergences are influenced by historical contingency and environment in yeast	2014	10.1111/evo.12302	14.45	5.15176e-07	YES	72.27	1.72e-33
Elucidating aromatic acid tolerance at low pH in Saccharomyces cerevisiae using adaptive laboratory evolution	2020	10.1073/pnas.2013044117	6.5	0.073	YES	32.52	6.84E-07
Elucidating aromatic acid tolerance at low pH in Saccharomyces cerevisiae using adaptive laboratory evolution	2020	10.1073/pnas.2013044117	34.69	6.83952e-07	YES	173.45	8.97e-31
Evolutionary and reverse engineering in Saccharomyces cerevisiae reveals a Pdr1p mutation-dependent mechanism for 2-phenylethanol tolerance	2022	/10.1186/s12934-022-01996-x	0.72	1	YES	3.61	0.72
Adaptive genome duplication affects patterns of molecular evolution in Saccharomyces cerevisiae	2018	10.1371/journal.pgen.1007396	1,31	1.15651e-05	YES	6.52	2.24e-278
Reciprocal Sign Epistasis between Frequently Experimentally Evolved Adaptive Mutations Causes a Rugged Fitness Landscape	2011	10.1371/journal.pgen.1002056	17.35	0.003	YES	86.72	9.05e-13
The Valley-of-Death: Reciprocal sign epistasis constrains adaptive trajectories in a constant, nutrient limiting environment	2014	10.1016/j.ygeno.2014.10.011	6.5	0.00329863	YES	32.53	6.55e-15
Adaptation by Loss of Heterozygosity in Saccharomyces cerevisiae Clones Under Divergent Selection	2019	10.1534/genetics.119.302411	1,54	0.298459	YES	7.69	8.03e-11
yEvo: experimental evolution in high school classrooms selects for novel mutations that impact clotrimazole resistance in Saccharomyces cerevisiae	2022	10.1093/g3journal/jkac246	3.37	2.43091e-13	YES	16.83	1.57e-107
Beneficial mutations for carotenoid production identified from laboratory-evolved Saccharomyces cerevisia	2019	10.1007/s10295-019-02241-y	4.34	0.820508	YES	21.68	0.15
Adaptive laboratory evolution of β-caryophyllene producing Saccharomyces cerevisiae	2021	10.1186/s12934-021-01598-z	1,17	0.88	YES	5.84	1.89E-05
Cell periphery-related proteins as major genomic targets behind the adaptive evolution of an industrial Saccharomyces cerevisiae strain to combined heat and hydrolysate stress	2015	10.1186/s12864-015-1737-4	0.29	1.48932e-06	NO	1.46	0.19
Enhanced astaxanthin production in yeast via combined mutagenesis and evolution	2020	10.1016/j.bej.2020.107519	0.09	0.004	NO	0.44	0.63
Enhanced astaxanthin production in yeast via combined mutagenesis and evolution	2020	10.1016/j.bej.2020.107519	0.1	0.009	NO	0.5	0.75
Enhanced astaxanthin production in yeast via combined mutagenesis and evolution	2020	10.1016/j.bej.2020.107519	0.09	0.004	NO	0.44	0.63
Phenotypic heterogeneity promotes adaptive evolution	2017	10.1371/journal.pbio.2000644	4,34	0.016165	YES	21.68	2.75E-12
Serial propagation in water-in-oil emulsions selects for Saccharomyces cerevisiae strains with a reduced cell size or an increased biomass yield on glucose	2021	10.1016/j.ymben.2020.12.005	0.54	0.042	NO	2.68	0.001
Chance and necessity in the pleiotropic consequences of adaptation for budding yeast	2020	10.1038/s41559-020-1128-3	1.07	0.65	YES	5.35	9.55E-47
Reduced sensitivity of lager brewing yeast to premature yeast flocculation via adaptive evolution	2022	10.1016/j.fm.2022.104032	0.33	0.0358938	YES	1.64	0.52
Laboratory evolution reveals regulatory and metabolic trade-offs of glycerol utilization in Saccharomyces cerevisiae	2018	10.1016/j.ymben.2018.03.006	4,34	0.336288	YES	21.68	0.001
Altered sterol composition renders yeast thermotolerant	2014	10.1126/science.1258137	8,67	0.00112412	YES	43.36	1.17E-16
Heterozygote Advantage Is a Common Outcome of Adaptation in Saccharomyces cerevisiae	2016	10.1534/genetics.115.185165	4,34	0.820508	YES	21.68	0.15
A new laboratory evolution approach to select for constitutive acetic acid tolerance in Saccharomyces cerevisiae and identification of causal mutations	2016	10.1186/s13068-016-0583-1	1,45	0.852533	YES	7.23	0.006
Evolutionary engineering reveals divergent paths when yeast is adapted to different acidic environments	2017	10.1016/j.ymben.2016.10.010	4.34	0.15	YES	21.68	8.77E-06
Evolutionary engineering reveals divergent paths when yeast is adapted to different acidic environments	2017	10.1016/j.ymben.2016.10.010	NA (dS = 0)	0.041	YES	NA (dS = 0)	1.15717e-06
Evolutionary engineering reveals divergent paths when yeast is adapted to different acidic environments	2017	10.1016/j.ymben.2016.10.010	NA (dS = 0)	0.42	YES	NA (dS = 0)	4.29
Evolutionary adaptation after crippling cell polarization follows reproducible trajectories	2015	10.7554/eLife.09638	NA (dS = 0)	1.28322e-16	YES	NA (dS = 0)	2.81e-77
Disadvantages and benefits of evolved unicellularity versus multicellularity in budding yeast	2019	10.1002/ece3.5322	NA (dS = 0)	0.42	YES	NA (dS = 0)	0.02

## Sheet: Yeast evolution (dS no data)
Title	Year	DOI	dNONSENSE	dMISSENSE	dNONSENSE>dMISSENSE
Thermo-adaptive evolution to generate improved Saccharomyces cerevisiae strains for cocoa pulp fermentations	2021	10.1016/j.ijfoodmicro.2021.109077	8.57312e-07	6.26637e-07	YES
Improved use of a public good selects for the evolution of undifferentiated multicellularity	2013	10.7554/eLife.00367	1.62889e-05	2.44958e-06	YES
Evolutionary engineering reveals amino acid substitutions in Ato2 and Ato3 that allow improved growth of Saccharomyces cerevisiae on lactic acid	2021	10.1093/femsyr/foab033	8.57312e-07	7.97538e-07	YES
Laboratory evolution for forced glucose-xylose co-consumption enables identification of mutations that improve mixed-sugar fermentation by xylose-fermenting Saccharomyces cerevisiae	2018	10.1093/femsyr/foy056	2.57194e-06	2.27868e-07	YES
Rescuing yeast from cell death enables overproduction of fatty acids from sole methanol	2022	10.1038/s42255-022-00601-0	8.57312e-07	7.40571e-07	YES
Molecular characterization of clonal interference during adaptive evolution in asexual populations of Saccharomyces cerevisiae	2008	10.1038/ng.280	1.71462e-06	3.41802e-07	YES
Adaptive Laboratory Evolution and Reverse Engineering of Single-Vitamin Prototrophies in Saccharomyces cerevisiae	2020	10.1128/AEM.00388-20	3.42925e-06	4.67129e-06	NO
Genome-scale analyses of butanol tolerance in Saccharomyces cerevisiae reveal an essential role of protein degradation	2013	10.1186/1754-6834-6-48	2.57194e-06	3.41802e-07	YES
Adaptive Roles of SSY1 and SIR3 During Cycles of Growth and Starvation in Saccharomyces cerevisiae Populations Enriched for Quiescent or Nonquiescent Cells	2017	10.1534/g3.117.041749	5.14387e-06	2.84835e-07	YES
Directed Evolution Reveals Unexpected Epistatic Interactions That Alter Metabolic Regulation and Enable Anaerobic Xylose Use by Saccharomyces cerevisiae	2016	10.1371/journal.pgen.1006372	8.57312e-07	2.27868e-07	YES
10 papers

## Sheet: Yeast evolution (dNONSENSE=0)
Title	Year	DOI	Number of synonymous mutations	Pvalue dNONSENSE = dS	dMISSENSE/ dS	Pvalue corrected dNONSENSE= dS
Enhanced Wort Fermentation with De Novo Lager Hybrids Adapted to High-Ethanol Environments	2018	10.1128/AEM.02302-17	9	0.31	0.51	1
Reconstruction of thermotolerant yeast by one-point mutation identified through whole-genome analyses of adaptively-evolved strains	2016	10.1038/srep23157	5	0.616527	1.49	1
Rapid Chagas Disease Drug Target Discovery Using Directed Evolution in Drug-Sensitive Yeast	2017	10.1021/acschembio.6b01037	8	0.36533	0.32	1
Genomic, transcriptomic and physiological analyses of silver-resistant Saccharomyces cerevisiae obtained by evolutionary engineering	2020	10.1002/yea.3514	3	0.93	5.86	1
Deconstructing the genetic basis of spent sulphite liquor tolerance using deep sequencing of genome-shuffled yeast	2015	10.1186/s13068-015-0241-z	2	1	1.44	1
Rational and Evolutionary Engineering Approaches Uncover a Small Set of Genetic Changes Efficient for Rapid Xylose Fermentation in Saccharomyces cerevisiae	2013	10.1371/journal.pone.0057048	18	0.0826741	0.16	0.73
6 papers

## Sheet: Yeast strains
Title	Year	DOI	dNONSENSE/dS	Pvalue dNONSENSE = dS	dNONSENSE>dMISSENSE	(corrected dNONSENSE)/ dS	Pvalue corrected dNONSENSE= dS
Complete genome sequence and analysis of the industrial Saccharomyces cerevisiae strain N85 used in Chinese rice wine production	2018	10.1093/dnares/dsy002	0.016	0	NO	0.081	1.0897749317377075e-201
Genome sequencing and genetic breeding of a bioethanol Saccharomyces cerevisiae strain YJS329	2012	10.1186/1471-2164-13-479	0.026	0	NO	0.12	3.366E-183
A catalog of neutral and deleterious polymorphism in yeast	2008	10.1371/journal.pgen.1000183	0.014	0	NO	0.068	7.523453255096187e-230

## Sheet: Continuous culture
Based on our study "Genetic interaction network has a very limited impact on the evolutionary trajectories in continuous culture-grown populations of yeast" (DOI: 10.1186/s12862-021-01830-9)
Set	dNONSENSE/dS	Pvalue dNONSENSE=dS	dNONSENSE>dMISSENSE	(corrected dNONSENSE)/ dS	Pvalue corrected dNONSENSE= dS
Non-mutators	4.96	0.019	YES	24.8	7.91E-18
Mutators	1.14	0.85	YES	5.7	2.09e-07
